# Supplementary material for: ADAMTS5 Orchestrates Cell Lineage Specific Patterning and Extracellular Matrix Organization During Semilunar Valve Development
Source: J Cardiovasc Dev Dis. 2025 Sep 19;12(9):371. doi: 10.3390/jcdd12090371 (PMC12470463; doi:10.3390/jcdd12090371)
Supplement: Supplementary file 1 [file jcdd-12-00371-s001.zip]

Archive with 1 entries (1 files):
- jcdd-3853901-supplementary.pdf
